# Supplementary material for: Accommodation-Free Head Mounted Display with Comfortable 3D Perception and an Enlarged Eye-box
Source: Research (Wash D C). 2019 Aug 25;2019:9273723. doi: 10.34133/2019/9273723 (PMC7006945; doi:10.34133/2019/9273723)
Supplement: Supplementary Materials — Video S1: Accommodation-free virtual virus object. Video S2: Accommodation-free rotating virtual DNA object with changing camera focus. Video S3: Exit pupil transition with virtual virus object. [file 9273723.f1.zip]

Archive with 4 entries (3 files):
- 9273723.f1/
- 9273723.f1/9273723.f1.MOV
- 9273723.f1/9273723.f2.MOV
- 9273723.f1/9273723.f3.MOV
